# Supplementary material for: Molecular Characterization of Novel Family IV and VIII Esterases from a Compost Metagenomic Library
Source: Microorganisms. 2021 Jul 29;9(8):1614. doi: 10.3390/microorganisms9081614 (PMC8399190; doi:10.3390/microorganisms9081614)
Supplement: Supplementary file 1 [file microorganisms-09-01614-s001.zip]

Archive with 1 entries (1 files):
- microorganisms-1312052-supplementary.pdf
